# Supplementary material for: Central Administration of Hydrogen Sulfide Donor NaHS Reduces Iba1-Positive Cells in the PVN and Attenuates Rodent Angiotensin II Hypertension
Source: Front Neurosci. 2021 Sep 13;15:690919. doi: 10.3389/fnins.2021.690919 (PMC8479468; doi:10.3389/fnins.2021.690919)
Supplement: Supplementary Material — Bacterial sequencing ICV NaHS Ang II hypertension. [file Table_1.xls]

## Sheet: Basak Galaxy 
Group	Bacteria|Actinobacteria	Bacteria|Actinobacteria|Actinobacteria	Bacteria|Actinobacteria|Actinobacteria|Bifidobacteriales	Bacteria|Actinobacteria|Actinobacteria|Bifidobacteriales|Bifidobacteriaceae	Bacteria|Actinobacteria|Actinobacteria|Bifidobacteriales|Bifidobacteriaceae|Bifidobacterium	Bacteria|Actinobacteria|Actinobacteria|Bifidobacteriales|Bifidobacteriaceae|Bifidobacterium|unclassified	Bacteria|Actinobacteria|Coriobacteriia	Bacteria|Actinobacteria|Coriobacteriia|Coriobacteriales	Bacteria|Actinobacteria|Coriobacteriia|Coriobacteriales|Coriobacteriaceae	Bacteria|Actinobacteria|Coriobacteriia|Coriobacteriales|Coriobacteriaceae|Adlercreutzia	Bacteria|Actinobacteria|Coriobacteriia|Coriobacteriales|Coriobacteriaceae|Adlercreutzia|unclassified	Bacteria|Bacteroidetes	Bacteria|Bacteroidetes|Bacteroidia	Bacteria|Bacteroidetes|Bacteroidia|Bacteroidales	Bacteria|Bacteroidetes|Bacteroidia|Bacteroidales|Bacteroidaceae	Bacteria|Bacteroidetes|Bacteroidia|Bacteroidales|Bacteroidaceae|Bacteroides	Bacteria|Bacteroidetes|Bacteroidia|Bacteroidales|Bacteroidaceae|Bacteroides|unclassified	Bacteria|Bacteroidetes|Bacteroidia|Bacteroidales|Bacteroidaceae|Bacteroides|uniformis	Bacteria|Bacteroidetes|Bacteroidia|Bacteroidales|Odoribacteraceae	Bacteria|Bacteroidetes|Bacteroidia|Bacteroidales|Odoribacteraceae|Odoribacter	Bacteria|Bacteroidetes|Bacteroidia|Bacteroidales|Odoribacteraceae|Odoribacter|unclassified	Bacteria|Bacteroidetes|Bacteroidia|Bacteroidales|Porphyromonadaceae	Bacteria|Bacteroidetes|Bacteroidia|Bacteroidales|Porphyromonadaceae|Parabacteroides	Bacteria|Bacteroidetes|Bacteroidia|Bacteroidales|Porphyromonadaceae|Parabacteroides|gordonii	Bacteria|Bacteroidetes|Bacteroidia|Bacteroidales|Rikenellaceae	Bacteria|Bacteroidetes|Bacteroidia|Bacteroidales|Rikenellaceae|Alistipes	Bacteria|Bacteroidetes|Bacteroidia|Bacteroidales|Rikenellaceae|Alistipes|finegoldii	Bacteria|Bacteroidetes|Bacteroidia|Bacteroidales|S24-7	Bacteria|Bacteroidetes|Bacteroidia|Bacteroidales|S24-7|unclassified	Bacteria|Bacteroidetes|Bacteroidia|Bacteroidales|unclassified	Bacteria|Deferribacteres	Bacteria|Deferribacteres|Deferribacteres	Bacteria|Deferribacteres|Deferribacteres|Deferribacterales	Bacteria|Deferribacteres|Deferribacteres|Deferribacterales|Deferribacteraceae	Bacteria|Deferribacteres|Deferribacteres|Deferribacterales|Deferribacteraceae|Mucispirillum	Bacteria|Deferribacteres|Deferribacteres|Deferribacterales|Deferribacteraceae|Mucispirillum|schaedleri	Bacteria|Firmicutes	Bacteria|Firmicutes|Bacilli	Bacteria|Firmicutes|Bacilli|Bacillales	Bacteria|Firmicutes|Bacilli|Bacillales|Staphylococcaceae	Bacteria|Firmicutes|Bacilli|Bacillales|Staphylococcaceae|Staphylococcus	Bacteria|Firmicutes|Bacilli|Bacillales|Staphylococcaceae|Staphylococcus|unclassified	Bacteria|Firmicutes|Bacilli|Lactobacillales	Bacteria|Firmicutes|Bacilli|Lactobacillales|Lactobacillaceae	Bacteria|Firmicutes|Bacilli|Lactobacillales|Lactobacillaceae|unclassified	Bacteria|Firmicutes|Bacilli|Lactobacillales|Leuconostocaceae|Lactobacillus	Bacteria|Firmicutes|Bacilli|Lactobacillales|Leuconostocaceae|Lactobacillus|reuteri	Bacteria|Firmicutes|Bacilli|Lactobacillales|Leuconostocaceae|Lactobacillus|unclassified	Bacteria|Firmicutes|Bacilli|Lactobacillales|unclassified
Control	0.0147317	0.0141974	0.0141974	0.0141974	0.0141974	0.0141974	0.00053431	0.00053431	0.00053431	0.00053431	0.00053431	0.229753	0.229753	0.229753	0.0448821	0.0448821	0.0400733	0.00480879	0.00053431	0.00053431	0.00053431	0.0178612	0.0178612	0.0178612	0.00175559	0.00175559	0.00175559	0.159911	0.159911	0.00480879	0	0	0	0	0	0	0.673384	0.0654912	0	0	0	0	0.0403023	0.0382414	0.00312953	0.0351118	0	0.0351118	0.00206091
Control	0.000153198	0	0	0	0	0	0.000153198	0.000153198	0.000153198	0.000153198	0.000153198	0.386902	0.386902	0.386902	0.114133	0.114133	0.107468	0.00666411	0.000382995	0.000382995	0.000382995	0.0206817	0.0206817	0.0206817	0.00252777	0.00252777	0.00252777	0.229491	0.229491	0.0196859	0.00206817	0.00206817	0.00206817	0.00206817	0.00206817	0.00206817	0.560781	0.123631	0	0	0	0	0.116967	0.115818	0.0130218	0.102796	0	0.102796	0.00114899
Control	0.00522466	0.00516661	0.00516661	0.00516661	0.00516661	0.00516661	5.80518e-05	5.80518e-05	5.80518e-05	5.80518e-05	5.80518e-05	0.505457	0.505457	0.505457	0.157611	0.157611	0.133751	0.0238593	0	0	0	0.0172414	0.0172414	0.0172414	0.00162545	0.00162545	0.00162545	0.299315	0.299315	0.0296645	0	0	0	0	0	0	0.462092	0.0971787	0	0	0	0	0.026936	0.0238012	0.00116104	0.0226402	0	0.0226402	0.0031348
Control	0.000173491	0	0	0	0	0	0.000173491	0.000173491	0.000173491	0.000173491	0.000173491	0.490747	0.490747	0.490747	0.222993	0.222993	0.155621	0.0673722	0	0	0	0.0300717	0.0300717	0.0300717	0.00109877	0.00109877	0.00109877	0.212353	0.212353	0.0242309	0.000289151	0.000289151	0.000289151	0.000289151	0.000289151	0.000289151	0.471432	0.15458	0	0	0	0	0.151284	0.148045	0.00826972	0.139776	0.0123757	0.1274	0.00323849
AngII	0.00339761	0.00330579	0.00330579	0.00330579	0.00330579	0.00330579	9.18274e-05	9.18274e-05	9.18274e-05	9.18274e-05	9.18274e-05	0.30955	0.30955	0.30955	0.112305	0.112305	0.104959	0.00734619	9.18274e-05	9.18274e-05	9.18274e-05	0.0146924	0.0146924	0.0146924	0.00266299	0.00266299	0.00266299	0.167493	0.167493	0.0123049	0.000734619	0.000734619	0.000734619	0.000734619	0.000734619	0.000734619	0.593664	0.0394858	0.000275482	0.000275482	0.000275482	0.000275482	0.0236915	0.0213958	0.000642792	0.020753	0	0.020753	0.00229568
AngII	0.00449186	0.00421112	0.00421112	0.00421112	0.00421112	0.00421112	0.000280741	0.000280741	0.000280741	0.000280741	0.000280741	0.177054	0.177054	0.177054	0.0612016	0.0612016	0.0592364	0.00196519	0.000187161	0.000187161	0.000187161	0.00991952	0.00991952	0.00991952	0.000561482	0.000561482	0.000561482	0.0974172	0.0974172	0.00776717	0.00168445	0.00168445	0.00168445	0.00168445	0.00168445	0.00168445	0.705877	0.0377129	9.35804e-05	9.35804e-05	9.35804e-05	9.35804e-05	0.0224593	0.0197455	0.000842223	0.0189032	0	0.0189032	0.00271383
AngII	0.00837532	0.00823914	0.00823914	0.00823914	0.00823914	0.00823914	0.000136184	0.000136184	0.000136184	0.000136184	0.000136184	0.287348	0.287348	0.287348	0.080621	0.080621	0.0687049	0.0119161	0.000204276	0.000204276	0.000204276	0.0130737	0.0130737	0.0130737	0.00183849	0.00183849	0.00183849	0.172545	0.172545	0.0190658	0.00190658	0.00190658	0.00190658	0.00190658	0.00190658	0.00190658	0.595261	0.0711562	0.000612829	0.000612829	0.000612829	0.000612829	0.0225385	0.0202914	0.000817105	0.0194743	0	0.0194743	0.00224704
AngII	0.000179654	0	0	0	0	0	0.000179654	0.000179654	0.000179654	0.000179654	0.000179654	0.426813	0.426813	0.426813	0.126926	0.126926	0.10914	0.0177858	0.00206602	0.00206602	0.00206602	0.00893779	0.00893779	0.00893779	0.000988098	0.000988098	0.000988098	0.255738	0.255738	0.0321581	0.000718617	0.000718617	0.000718617	0.000718617	0.000718617	0.000718617	0.468403	0.112553	0.00107792	0.00107792	0.00107792	0.00107792	0.102538	0.0951269	0.00642264	0.0887042	0	0.0887042	0.00741073
AngII	0.00150171	0.000819113	0.000819113	0.000819113	0.000819113	0.000819113	0.000682594	0.000682594	0.000682594	0.000682594	0.000682594	0.398703	0.398703	0.398703	0.120751	0.120751	0.106348	0.0144027	0	0	0	0.00505119	0.00505119	0.00505119	0.00313993	0.00313993	0.00313993	0.247918	0.247918	0.021843	0.000546075	0.000546075	0.000546075	0.000546075	0.000546075	0.000546075	0.533584	0.227304	0	0	0	0	0.221365	0.205392	0.00457338	0.200819	0.000273038	0.200546	0.0159727
30nmol/hNaHS	0.000638774	0	0	0	0	0	0.000638774	0.000638774	0.000638774	0.000638774	0.000638774	0.324497	0.324497	0.324497	0.0449537	0.0449537	0.0419195	0.00303417	0.000159693	0.000159693	0.000159693	0.00135739	0.00135739	0.00135739	0.00207601	0.00207601	0.00207601	0.267007	0.267007	0.00894283	0.00095816	0.00095816	0.00095816	0.00095816	0.00095816	0.00095816	0.608432	0.0435164	0.000159693	0.000159693	0.000159693	0.000159693	0.030741	0.0288247	0.00175663	0.027068	0.00534973	0.0217183	0.00191632
30nmol/hNaHS	0.000601685	0.000526474	0.000526474	0.000526474	0.000526474	0.000526474	7.52106e-05	7.52106e-05	7.52106e-05	7.52106e-05	7.52106e-05	0.297458	0.297458	0.297458	0.0380566	0.0380566	0.0359507	0.0021059	0.000827316	0.000827316	0.000827316	0.0473075	0.0473075	0.0473075	0.00248195	0.00248195	0.00248195	0.193742	0.193742	0.0150421	0	0	0	0	0	0	0.668923	0.0322653	7.52106e-05	7.52106e-05	7.52106e-05	7.52106e-05	0.0177497	0.015719	0.00112816	0.0145909	0.000902527	0.0136883	0.00203069
30nmol/hNaHS	0.00168499	0	0	0	0	0	0.00168499	0.00168499	0.00168499	0.00168499	0.00168499	0.32079	0.32079	0.32079	0.0874589	0.0874589	0.0810399	0.006419	8.02375e-05	8.02375e-05	8.02375e-05	0.00786328	0.00786328	0.00786328	0.00184546	0.00184546	0.00184546	0.209019	0.209019	0.014523	0.00489449	0.00489449	0.00489449	0.00489449	0.00489449	0.00489449	0.616705	0.113536	0	0	0	0	0.103426	0.0946	0.0038514	0.0907486	0	0.0907486	0.00882613
30nmol/hNaHS	0.00528701	0.00528701	0.00528701	0.00528701	0.00528701	0.00528701	0	0	0	0	0	0.106747	0.106747	0.106747	0.0589124	0.0589124	0.0425478	0.0163646	0.000251762	0.000251762	0.000251762	0.0156093	0.0156093	0.0156093	0	0	0	0.0314703	0.0314703	0.000503525	0.00377644	0.00377644	0.00377644	0.00377644	0.00377644	0.00377644	0.823515	0.156344	0.000503525	0.000503525	0.000503525	0.000503525	0.150554	0.147029	0.0100705	0.136959	0.0458207	0.091138	0.00352467
30nmol/hNaHS+AngII	0.000469153	0.000234577	0.000234577	0.000234577	0.000234577	0.000234577	0.000234577	0.000234577	0.000234577	0.000234577	0.000234577	0.326765	0.326765	0.326765	0.0375909	0.0375909	0.0271522	0.0104387	0.00111424	0.00111424	0.00111424	0.00164204	0.00164204	0.00164204	0.000351865	0.000351865	0.000351865	0.274396	0.274396	0.0116702	5.86441e-05	5.86441e-05	5.86441e-05	5.86441e-05	5.86441e-05	5.86441e-05	0.452498	0.136817	5.86441e-05	5.86441e-05	5.86441e-05	5.86441e-05	0.12069	0.119048	0.0134882	0.105559	0	0.105559	0.00164204
30nmol/hNaHS+AngII	4.31016e-05	0	0	0	0	0	4.31016e-05	4.31016e-05	4.31016e-05	4.31016e-05	4.31016e-05	0.478816	0.478816	0.478816	0.0853843	0.0853843	0.0809448	0.00443946	0.000129305	0.000129305	0.000129305	0.00633593	0.00633593	0.00633593	0.0026292	0.0026292	0.0026292	0.345589	0.345589	0.0387483	0.000129305	0.000129305	0.000129305	0.000129305	0.000129305	0.000129305	0.346278	0.00672385	0	0	0	0	0.00663764	0.00624973	0.00081893	0.0054308	0	0.0054308	0.000387914
30nmol/hNaHS+AngII	0.000317511	7.93777e-05	7.93777e-05	7.93777e-05	7.93777e-05	7.93777e-05	0.000238133	0.000238133	0.000238133	0.000238133	0.000238133	0.277107	0.277107	0.277107	0.0576282	0.0576282	0.049611	0.00801715	0.000158755	0.000158755	0.000158755	0.00190506	0.00190506	0.00190506	0.0014288	0.0014288	0.0014288	0.208763	0.208763	0.00722337	0.000396888	0.000396888	0.000396888	0.000396888	0.000396888	0.000396888	0.65312	0.0813621	0.00230195	0.00230195	0.00230195	0.00230195	0.062629	0.060327	0.00523893	0.0550881	0	0.0550881	0.00230195
30nmol/hNaHS+AngII	0.000619723	0.000154931	0.000154931	0.000154931	0.000154931	0.000154931	0.000464792	0.000464792	0.000464792	0.000464792	0.000464792	0.255791	0.255791	0.255791	0.0954373	0.0954373	0.0844372	0.0110001	0.000232396	0.000232396	0.000232396	0.00751414	0.00751414	0.00751414	0.00131691	0.00131691	0.00131691	0.140522	0.140522	0.0107677	0.00147184	0.00147184	0.00147184	0.00147184	0.00147184	0.00147184	0.660934	0.146564	0.000387327	0.000387327	0.000387327	0.000387327	0.133783	0.131846	0.0110001	0.120846	0	0.120846	0.00193663
30nmol/hNaHS+AngII	0.014351	0.0142596	0.0142596	0.0142596	0.0142596	0.0142596	9.14077e-05	9.14077e-05	9.14077e-05	9.14077e-05	9.14077e-05	0.175137	0.175137	0.175137	0.0507313	0.0507313	0.0457952	0.00493601	9.14077e-05	9.14077e-05	9.14077e-05	0.00274223	0.00274223	0.00274223	0.000457038	0.000457038	0.000457038	0.116271	0.116271	0.00484461	0	0	0	0	0	0	0.712706	0.148263	0.00219378	0.00219378	0.00219378	0.00219378	0.113437	0.104753	0.00804388	0.0967093	0	0.0967093	0.00868373
30nmol/hNaHS+AngII	0.000165166	0	0	0	0	0	0.000165166	0.000165166	0.000165166	0.000165166	0.000165166	0.173838	0.173838	0.173838	0.0367495	0.0367495	0.0313816	0.00536791	0.000660666	0.000660666	0.000660666	0.0162689	0.0162689	0.0162689	0.000743249	0.000743249	0.000743249	0.112396	0.112396	0.00701957	0.000825832	0.000825832	0.000825832	0.000825832	0.000825832	0.000825832	0.72987	0.356594	0.000743249	0.000743249	0.000743249	0.000743249	0.355686	0.353208	0.023371	0.329837	0	0.329837	0.0024775
30nmol/hNaHS+AngII	0.000961062	0.000669831	0.000669831	0.000669831	0.000669831	0.000669831	0.000291231	0.000291231	0.000291231	0.000291231	0.000291231	0.157498	0.157498	0.157498	0.088243	0.088243	0.074526	0.013717	0.000116492	0.000116492	0.000116492	0.00198037	0.00198037	0.00198037	0.000961062	0.000961062	0.000961062	0.0593238	0.0593238	0.00687305	0	0	0	0	0	0	0.158575	0.00439759	0.000116492	0.000116492	0.000116492	0.000116492	0.00425197	0.00404811	0.000262108	0.003786	0.000291231	0.00349477	0.000203862
60nmol/hNaHS	0.000980104	0.000392042	0.000392042	0.000392042	0.000392042	0.000392042	0.000588062	0.000588062	0.000588062	0.000588062	0.000588062	0.239145	0.239145	0.239145	0.0646869	0.0646869	0.0531216	0.0115652	0.000392042	0.000392042	0.000392042	0.0125453	0.0125453	0.0125453	0.000294031	0.000294031	0.000294031	0.156817	0.156817	0.00441047	0	0	0	0	0	0	0.729099	0.129766	0	0	0	0	0.085171	0.0837989	0.00617465	0.0776242	0	0.0776242	0.00137215
60nmol/hNaHS	0.000483442	0.000120861	0.000120861	0.000120861	0.000120861	0.000120861	0.000362582	0.000362582	0.000362582	0.000362582	0.000362582	0.451051	0.451051	0.451051	0.120015	0.120015	0.112521	0.00749335	0	0	0	0.0100314	0.0100314	0.0100314	0.00108774	0.00108774	0.00108774	0.286802	0.286802	0.0331158	0.000604303	0.000604303	0.000604303	0.000604303	0.000604303	0.000604303	0.462775	0.0455644	0	0	0	0	0.0363186	0.0310007	0.000725163	0.0302756	0	0.0302756	0.00531786
60nmol/hNaHS	0.0159121	0.0151771	0.0151771	0.0151771	0.0151771	0.0151771	0.000735072	0.000735072	0.000735072	0.000735072	0.000735072	0.32274	0.32274	0.32274	0.070956	0.070956	0.0568599	0.0140961	0	0	0	0.0053617	0.0053617	0.0053617	0.00086479	0.00086479	0.00086479	0.23172	0.23172	0.0138366	0	0	0	0	0	0	0.546504	0.183595	4.32395e-05	4.32395e-05	4.32395e-05	4.32395e-05	0.152117	0.135426	0.00155662	0.13387	0	0.13387	0.0166904
60nmol/hNaHS	0.00634542	0.00552868	0.00552868	0.00552868	0.00552868	0.00552868	0.000816737	0.000816737	0.000816737	0.000816737	0.000816737	0.231199	0.231199	0.231199	0.0685431	0.0685431	0.0542816	0.0142615	0	0	0	0.00546585	0.00546585	0.00546585	0.00219891	0.00219891	0.00219891	0.146573	0.146573	0.00841867	0.000628259	0.000628259	0.000628259	0.000628259	0.000628259	0.000628259	0.745492	0.462713	0	0	0	0	0.44531	0.440598	0.0191619	0.421436	0	0.421436	0.00471194
60nmol/hNaHS+Ang II	0.000207648	0.000103824	0.000103824	0.000103824	0.000103824	0.000103824	0.000103824	0.000103824	0.000103824	0.000103824	0.000103824	0.432047	0.432047	0.432047	0.0690085	0.0690085	0.044679	0.0243295	3.46081e-05	3.46081e-05	3.46081e-05	0.00847898	0.00847898	0.00847898	0.00117667	0.00117667	0.00117667	0.344696	0.344696	0.00865202	0	0	0	0	0	0	0.427098	0.1285	3.46081e-05	3.46081e-05	3.46081e-05	3.46081e-05	0.127981	0.124866	0.00204188	0.122824	0	0.122824	0.00311473
60nmol/hNaHS+Ang II	0.000265514	0.000151722	0.000151722	0.000151722	0.000151722	0.000151722	0.000113792	0.000113792	0.000113792	0.000113792	0.000113792	0.141898	0.141898	0.141898	0.0364133	0.0364133	0.0239721	0.0124412	0	0	0	0.027272	0.027272	0.027272	0.000606888	0.000606888	0.000606888	0.0766955	0.0766955	0.000910332	0.00072068	0.00072068	0.00072068	0.00072068	0.00072068	0.00072068	0.62096	0.246245	0	0	0	0	0.233386	0.228266	0.00367926	0.224587	3.79305e-05	0.224549	0.00512062
60nmol/hNaHS+Ang II	0.0729417	0.0723156	0.0723156	0.0723156	0.0723156	0.0723156	0.000626109	0.000626109	0.000626109	0.000626109	0.000626109	0.155171	0.155171	0.155171	0.075707	0.075707	0.0603151	0.0153918	0.000104351	0.000104351	0.000104351	0.00579151	0.00579151	0.00579151	0.00182615	0.00182615	0.00182615	0.0694981	0.0694981	0.00224356	0.00808724	0.00808724	0.00808724	0.00808724	0.00808724	0.00808724	0.69832	0.183398	0	0	0	0	0.122665	0.117865	0.000313054	0.117552	0.0302097	0.0873422	0.00480017
60nmol/hNaHS+Ang II	0.0180653	0.0176649	0.0176649	0.0176649	0.0176649	0.0176649	0.000400463	0.000400463	0.000400463	0.000400463	0.000400463	0.370339	0.370339	0.370339	0.0903711	0.0903711	0.0779568	0.0124143	8.89917e-05	8.89917e-05	8.89917e-05	0.00903266	0.00903266	0.00903266	0.00258076	0.00258076	0.00258076	0.257275	0.257275	0.0109905	0.000222479	0.000222479	0.000222479	0.000222479	0.000222479	0.000222479	0.57542	0.196672	0	0	0	0	0.168951	0.164679	0.00689686	0.157782	0	0.157782	0.0042716
60nmol/hNaHS+Ang II	0.000147326	9.82174e-05	9.82174e-05	9.82174e-05	9.82174e-05	9.82174e-05	4.91087e-05	4.91087e-05	4.91087e-05	4.91087e-05	4.91087e-05	0.376172	0.376172	0.376172	0.0925699	0.0925699	0.0808329	0.011737	0.000196435	0.000196435	0.000196435	0.01267	0.01267	0.01267	0.000294652	0.000294652	0.000294652	0.258803	0.258803	0.0116388	0.000196435	0.000196435	0.000196435	0.000196435	0.000196435	0.000196435	0.558366	0.171389	0	0	0	0	0.161666	0.156018	0.00643324	0.149585	0	0.149585	0.0056475
60nmol/hNaHS+Ang II	0.000331773	3.68636e-05	3.68636e-05	3.68636e-05	3.68636e-05	3.68636e-05	0.000294909	0.000294909	0.000294909	0.000294909	0.000294909	0.138865	0.138865	0.138865	0.0235559	0.0235559	0.017842	0.00571386	0.00210123	0.00210123	0.00210123	0.0195009	0.0195009	0.0195009	0.000221182	0.000221182	0.000221182	0.0912744	0.0912744	0.00221182	0	0	0	0	0	0	0.762303	0.593505	0	0	0	0	0.593394	0.592767	0.0122387	0.580529	7.37273e-05	0.580455	0.000626682
60nmol/hNaHS+Ang II	0.0258748	0.0257827	0.0257827	0.0257827	0.0257827	0.0257827	9.2081e-05	9.2081e-05	9.2081e-05	9.2081e-05	9.2081e-05	0.138076	0.138076	0.138076	0.0233425	0.0233425	0.0104972	0.0128453	9.2081e-05	9.2081e-05	9.2081e-05	0.00299263	0.00299263	0.00299263	0.000966851	0.000966851	0.000966851	0.109346	0.109346	0.00133517	0	0	0	0	0	0	0.815101	0.527164	0	0	0	0	0.507689	0.505249	0.0108195	0.494429	0	0.494429	0.00244015
[truncated: 95 more columns]
